# Supplementary material for: Identification of Hyalomma Ticks on Migratory Birds in Poland During the 2023 and 2024 Spring Seasons
Source: Life (Basel). 2025 Aug 19;15(8):1311. doi: 10.3390/life15081311 (PMC12387227; doi:10.3390/life15081311)
Supplement: Supplementary file 1 [file life-15-01311-s001.zip]

Archive with 4 entries (4 files):
- Supplementary figure 1.tif
- Supplementary figure 2.tif
- Supplementary figure 3.tif
- Supplementary figure captions.pdf
